# Supplementary material for: Sensory substitution reveals a manipulation bias
Source: Nat Commun. 2020 Nov 23;11:5940. doi: 10.1038/s41467-020-19686-w (PMC7684286; doi:10.1038/s41467-020-19686-w)
Supplement: Supplementary file 3 — Source Data [file 41467_2020_19686_MOESM3_ESM.xlsx]

## Sheet: Summary
The following file refers to MATLAB R2019b scripts and data that can be accessed at the ETH Research Collection (DOI: 10.3929/ethz-b-000431869)

## Sheet: Fig 1
		folder	file	Matlab script
Figure 1d	data from bird b2y2	points\deafLO	Points-b2y2-1.mat
Figure 1f	data from bird b2p19	points\deafLO	Points-b2p19.mat
Figure 1g-h	data from all subs	points\deafLO	all files	paperLO_randomPairings.m with deaf_case=1 (see script for howto)
	and unsubs birds	points\deafControl	all files
Data structure as described in REDME.txt in folder points

## Sheet: Fig 2a-d
		folder	file	Matlab script
Figure 2a	data from bird b2y2	points\hearingLO	Points-b2y2.mat
Figure 2b	data from bird p6s6	points\hearingLO	Points-p6s6.mat
Figure c-d	data from all hearing LO birds	points\hearingLO	all files	paperLO_randomPairings.m with deaf_case=2 (see script for howto)
	and all hearing no LO birds	points\hearingControl	all files
Data structure as described in REDME.txt in folder points

## Sheet: Fig 2e-f
		folder	file	Matlab script
Figure 2e	data from all deaf subs birds	points\compare_deaf_hearing	deaf subs.m	paperLO_comparison_hearing_deaf.m
	and all hearing LO birds	points\compare_deaf_hearing	hearing LO.m
Figure 2f	data from all deaf subs birds	points\compare_deaf_hearing	deaf subs.m	paperLO_comparison_hearing_deaf.m
	data from all deaf unsubs birds	points\compare_deaf_hearing	deaf subs.m
	data from all hearing LO birds	points\compare_deaf_hearing	hearing LO.m
	data from all hearing no LO birds	points\compare_deaf_hearing	hearing LO.m
			deaf subs.m	is a summary analysis of all deaf birds (subs and unsubs) created by paperLO_randomPairings.m with deaf_case=1
			hearing LO.m	is a summary analysis of all hearing birds (LO and no LO) created by paperLO_randomPairings.m with deaf_case=2

## Sheet: Fig 3
		folder	file	Matlab script
Figure 3a	data from bird b2y5	pitch_traces\deafLO	pitch_traces_b2y5_beforeLO.mat	paperLO_Fig3_pitchtraces.m
			pitch_traces_b2y5_afterLO.mat
Figure 3b	data from bird b2k19	pitch_traces\deafLO	pitch_traces_b2k19_beforeLO.mat	paperLO_Fig3_pitchtraces.m with deaf_case==1
			pitch_traces_b2k19_afterLO.mat
Figure 3c	data from bird b2y5	pitch_traces\deafLO	spectrogram_b2y5_beforeLO.mat	paperLO_Fig3_pitchtraces.m with deaf_case==1
			spectrogram_b2y5_afterLO.mat
Figure 3d	data from bird b2k19	pitch_traces\deafLO	spectrogram_b2k19_beforeLO.mat	paperLO_Fig3_pitchtraces.m with deaf_case==1
			spectrogram_b2k19_afterLO.mat
Figre 3e	data from all deaf subs birds	pitch_traces\deafLO	pitch_traces_XXX_beforeLO.mat	paperLO_Fig3_pitchtraces.m with deaf_case==1
			pitch_traces_XXX_afterLO.mat
Figre 3f	data from all hearing LO birds	pitch_traces\hearingLO	pitch_traces_XXX_beforeLO.mat	paperLO_Fig3_pitchtraces.m with deaf_case==2
			pitch_traces_XXX_afterLO.mat
		Variables	Description
	pitch_traces_XXX_beforeLO.mat	data from the last day of baseline
		win	window for which pitch values are extracted. Values are extracted for win(1) ms before end of pitch detection window to win(2) ms after
		pitchTr	for all target syllables, all pitch values for each ms within
			pitchTr(:,1) = pitch value of first ms win(1) before the end of the pitch detection window for all target syllables on the last day before LO
			pitchTr(1,:) = pitch value of the first target syllable for each ms of the syllable
	pitch_traces_XXX_afterLO.mat	data from the last day of LO
		same as above but for the last day of LO

## Sheet: Fig 4a-b
Figure 4a	data from all deaf subs birds	points\compare_deaf_hearing	deaf subs.m
	data from all deaf unsubs birds	points\compare_deaf_hearing	deaf subs.m
	data from all hearing LO birds	points\compare_deaf_hearing	hearing LO.m
	data from all hearing no LO birds	points\compare_deaf_hearing	hearing LO.m	paperLO_comparison_hearing_deaf.m
Figure 4b	data from all deaf subs birds	points\compare_deaf_hearing	deaf subs.m	paperLO_comparison_hearing_deaf.m
	and all hearing LO birds	points\compare_deaf_hearing	hearing LO.m
			deaf subs.m	is a summary analysis of all deaf birds (subs and unsubs) created by paperLO_randomPairings.m with deaf_case=1
			hearing LO.m	is a summary analysis of all hearing birds (LO and no LO) created by paperLO_randomPairings.m with deaf_case=2

## Sheet: Fig 4f-h
Figure 4f-h	simulated model data using Matlab code:	paperLO_EXPLR.m	choose: include_positive_rewards = false;

## Sheet: Fig 5
		folder	file		Matlab script
Figure 5b	data from bird p18y18	points\deafAreaX	Points-p18y18.mat
Figure 5c-d	data from all Area X lesioned birds	points\deafAreaX	all files except p16s16 because its lesion did not touch Area X nor LMAN
Data structure as described in REDME.txt in folder points					paperLO_randomPairings.m with deaf_case=3 (see script for howto)

## Sheet: Sup. Fig 1a
		folder	file	Matlab script
Figure S1a	bar 1-5	stack_target_feature_subs	all files: stack_XXX	paperLO_Supl1a.m
Figure S1a	bar 6	pitch_non_target	points-XXX-cX	paperLO_Supl1a.m	same format as Points_XXX for Fig. 1 but for non-target syllables
		File structure for file in:
		Each file stack_XXX contains a cell P where each entry of P corresponds to one day
		P{1} corresponds to the last day of baseline
		P{2} corresponds to the first day with LO
		P{3} corresponds to the last day of LO
		relevant fields:	P{1}.name	date
			P{1}.timestamps	timestamps of all the target syllables
			P{1}.stack	settings of the different features
			P{1}.stack(k).name	name of the kth feature
			P{1}.STACK	Different feature values in 1 ms time bins
			P{d}.STACK{i}(k,:)	Feature k of syllable I on day d

## Sheet: Sup. Fig 1b-f
		folder	file	Matlab script
Figure S1b	data from deaf birds	degradation\LOdeaf	entropy_XXX	paperLO_Supl1b_to_f.m
	data from hearing birds	degradation\Lohearing	entropy_XXX
Figure S1c	data from deaf birds	degradation\LOdeaf	entropy_var_XXX	paperLO_Supl1b_to_f.m
	data from hearing birds	degradation\Lohearing	entropy_var_XXX
Figure S1d	data from deaf birds	degradation\LOdeaf	pitchW_XXX	paperLO_Supl1b_to_f.m
	data from hearing birds	degradation\Lohearing	pitchW_XXX
Figure S1e	data from deaf birds	degradation\LOdeaf	spec_drift_XXX	paperLO_Supl1b_to_f.m
	data from hearing birds	degradation\Lohearing	spec_drift_XXX
Figure S1f	data from deaf birds	degradation\LOdeaf	spec_drift_XXX	paperLO_Supl1b_to_f.m
	data from hearing birds	degradation\Lohearing	spec_drift_XXX
	each file contains variable	feature	containing the feature (e.g. entropy, entropy variance…) for each non-target syllable, see code
		deltaT	difference in days between before and after LO
	files sarting with spec_drift also contain	var_feature	variance of the feature for each non-target syllable

[truncated: 2 more sheets: Sup. Fig S2, Sup. Fig S3]
